# Supplementary material for: Electroacupuncture reduces inflammatory damage following cerebral ischemia–reperfusion by enhancing ABCA1-mediated efferocytosis in M2 microglia
Source: Mol Brain. 2024 Sep 2;17:61. doi: 10.1186/s13041-024-01135-0 (PMC11367741; doi:10.1186/s13041-024-01135-0)
Supplement: Supplementary file 2 — Supplementary Material 2. [file 13041_2024_1135_MOESM2_ESM.xlsx]

## Sheet: Sheet1
sample number	total area of each section	infarction area of each section	the percentage of infarct area		sample number	total area of each section	infarction area of each section	the percentage of infarct area
I/R 1	46624	10899	0.233764		EA 1	27245	2175	0.0798312
	65443	19535	0.298504			38279	3481	0.0909376
	67484	23092	0.342185			45893	3715	0.0809492
	78110	19624	0.251235			47762	4083	0.0854864
	78485	18689	0.238122			50791	4026	0.079266
	85770	21302	0.248362			52958	5541	0.10463
Total	421916	113141	0.26816		Total	262928	23021	0.0875563
sample number	total area of each section	infarction area of each section	the percentage of infarct area		sample number	total area of each section	infarction area of each section	the percentage of infarct area
I/R 2	2209	0	0		EA 2	2551	0	0
	4094	945	0.230826			4043	0	0
	5755	1316	0.228671			6347	179	0.0282023
	6048	1526	0.252315			6303	0	0
	6376	1637	0.256744			7422	720	0.0970089
	7359	2219	0.301536			7226	976	0.135068
Total	31841	7643	0.240036		Total	33892	1875	0.0553228
sample number	total area of each section	infarction area of each section	the percentage of infarct area		sample number	total area of each section	infarction area of each section	the percentage of infarct area
I/R 3	2287	9	0.00393529		EA 3	4914	0	0
	4516	467	0.10341			5438	0	0
	4407	782	0.177445			8002	0	0
	6294	1726	0.274229			7772	0	0
	6834	1933	0.28285			8544	122	0.014279
	6931	1214	0.175155			8813	2325	0.263815
Total	31269	6122	0.195785		Total	43483	2447	0.0562749
