# Supplementary material for: Electroacupuncture reduces inflammatory damage following cerebral ischemia–reperfusion by enhancing ABCA1-mediated efferocytosis in M2 microglia
Source: Mol Brain. 2024 Sep 2;17:61. doi: 10.1186/s13041-024-01135-0 (PMC11367741; doi:10.1186/s13041-024-01135-0)
Supplement: Supplementary file 6 — Supplementary Material 6. [file 13041_2024_1135_MOESM6_ESM.xlsx]

## Sheet: NEUN
	Gray value of the target band	Gray value of the GAPDH band	Target protein expression level
Sham	18416.5	26562.7	0.693322
	44144.7	62349.6	0.708019
	47874.6	60680.8	0.788958
	46361.7	60915	0.761087
	49249.4	56482.3	0.871943
	42310.5	54101.3	0.782061
I/R	14366.3	21839.2	0.657823
	37246.4	54568.6	0.682561
	32856.4	53772.6	0.611025
	39248.8	54811.8	0.716065
	37049.3	52176.2	0.710079
	37736.6	58116.6	0.649326
EA	24267.2	29797.6	0.814401
	36294.5	50233	0.722524
	39140.6	51599	0.758553
	41732	53203.8	0.784379
	43861.5	55881.1	0.784908
	39638.6	55447.7	0.714884

## Sheet: IBA1
	Gray value of the target band	Gray value of the GAPDH band	Target protein expression level
Sham	29705.5	43105.9	0.689128
	25158.3	39296.1	0.640223
	36784.2	40036.6	0.918765
	44505.9	54873.3	0.811067
	25307.1	44993.4	0.562462
	32918.2	47426.9	0.694082
I/R	45746.6	47907.9	0.954887
	46715.7	51965.2	0.89898
	49833.4	30350	1.64196
	44510.9	43732.6	1.0178
	29553.7	43080.7	0.686009
	45139.9	43118.1	1.04689
EA	35556.6	53119.1	0.669375
	28793.9	43430.5	0.662989
	24456.3	55105.1	0.443813
	41282.3	54903.4	0.751909
	23086.9	47844.9	0.482536
	39756.6	49604.2	0.801476

## Sheet: ABCA1
	Gray value of the target band	Gray value of the GAPDH band	Target protein expression level
Sham	35813.1	57613.6	0.621609
	35559.1	51877.5	0.685444
	31243.8	45411.3	0.688018
	34493.5	47391.1	0.727848
	29930.7	42939.1	0.697049
	40193.7	49290.8	0.815441
I/R	35295.3	50781.8	0.695039
	36539.3	56781.5	0.643507
	27911.4	47567	0.586779
	35739.8	50842.5	0.702951
	34856.8	43285.5	0.805276
	40467.7	49031.5	0.82534
EA	42085.2	51639.3	0.814984
	41771.2	50890	0.820813
	37047.9	53958	0.686607
	41313.6	47678.8	0.866497
	36737	42360.9	0.867238
	39952.5	38916.1	1.02663

## Sheet: CD206
	Gray value of the target band	Gray value of the GAPDH band	Target protein expression level
Sham	27553.3	43854	0.628295
	35091.7	49574.6	0.707856
	39664.7	58614.8	0.676702
	44649.8	55781.6	0.800439
	49059.2	60423.2	0.811926
	41911.1	47864.8	0.875614
I/R	29586.1	44770.8	0.660834
	21412.4	47829.9	0.447677
	21116.8	43954.9	0.48042
	24850.8	47949.1	0.518275
	42702.1	48106.2	0.887664
	21678	51225.5	0.423187
EA	39906.6	42550.5	0.937865
	37046.3	48170.5	0.769065
	31491.1	39599.8	0.795232
	31232.2	43133	0.724091
	45801.6	45935.4	0.997086
	42988.5	43030.8	0.999018
