# Supplementary material for: Electroacupuncture reduces inflammatory damage following cerebral ischemia–reperfusion by enhancing ABCA1-mediated efferocytosis in M2 microglia
Source: Mol Brain. 2024 Sep 2;17:61. doi: 10.1186/s13041-024-01135-0 (PMC11367741; doi:10.1186/s13041-024-01135-0)
Supplement: Supplementary file 7 — Supplementary Material 7. [file 13041_2024_1135_MOESM7_ESM.xls]

## Sheet: Sheet1
孔号	样品名称	样品类型	基因	Cq	Cq平均值	Cq标准偏差	CV	初始浓度	浓度平均值	浓度平均值的标准偏差
A01	Sham	Unk	β-actin	15.44	14.8487	0.612398	4.12425	NaN	NaN	NaN
A02	Sham	Unk	Cd206	24.5849	24.0652	0.463187	1.92471	NaN	NaN	NaN
A03	Sham	Unk	Iba1	22.3032	22.1186	0.251446	1.13681	NaN	NaN	NaN
A04	Sham	Unk	Abca1	22.1324	20.9934	0.822212	3.91652	NaN	NaN	NaN
A05	I/R	Unk	β-actin	15.0203	15.1082	0.68006	4.50125	NaN	NaN	NaN
A07	I/R	Unk	Iba1	20.5593	21.6799	0.667588	3.0793	NaN	NaN	NaN
A09	EA	Unk	β-actin	15.0123	14.4721	0.616707	4.26135	NaN	NaN	NaN
A10	EA	Unk	Cd206	23.9185	23.9186	NaN	NaN	NaN	NaN	NaN
A11	EA	Unk	Iba1	23.6401	23.4622	0.313703	1.33706	NaN	NaN	NaN
A12	EA	Unk	Abca1	21.2683	21.4653	0.524517	2.44355	NaN	NaN	NaN
B01	Sham	Unk	β-actin	15.0092	14.8487	0.612398	4.12425	NaN	NaN	NaN
B02	Sham	Unk	Cd206	24.0361	24.0652	0.463187	1.92471	NaN	NaN	NaN
B05	I/R	Unk	β-actin	14.5	15.1082	0.68006	4.50125	NaN	NaN	NaN
B08	I/R	Unk	Abca1	20.0223	21.9345	1.2274	5.59572	NaN	NaN	NaN
B09	EA	Unk	β-actin	15.5136	14.4721	0.616707	4.26135	NaN	NaN	NaN
B11	EA	Unk	Iba1	23.7234	23.4622	0.313703	1.33706	NaN	NaN	NaN
B12	EA	Unk	Abca1	22.078	21.4653	0.524517	2.44355	NaN	NaN	NaN
C01	Sham	Unk	β-actin	15.1718	14.8487	0.612398	4.12425	NaN	NaN	NaN
C02	Sham	Unk	Cd206	24.4398	24.0652	0.463187	1.92471	NaN	NaN	NaN
C03	Sham	Unk	Iba1	21.636	22.1186	0.251446	1.13681	NaN	NaN	NaN
C05	I/R	Unk	β-actin	16.2451	15.1082	0.68006	4.50125	NaN	NaN	NaN
C07	I/R	Unk	Iba1	22.2722	21.6799	0.667588	3.0793	NaN	NaN	NaN
C08	I/R	Unk	Abca1	23.4282	21.9345	1.2274	5.59572	NaN	NaN	NaN
C09	EA	Unk	β-actin	14.5119	14.4721	0.616707	4.26135	NaN	NaN	NaN
C11	EA	Unk	Iba1	23.023	23.4622	0.313703	1.33706	NaN	NaN	NaN
C12	EA	Unk	Abca1	21.802	21.4653	0.524517	2.44355	NaN	NaN	NaN
D01	Sham	Unk	β-actin	15.4481	14.8487	0.612398	4.12425	NaN	NaN	NaN
D02	Sham	Unk	Cd206	24.4008	24.0652	0.463187	1.92471	NaN	NaN	NaN
D03	Sham	Unk	Iba1	22.1424	22.1186	0.251446	1.13681	NaN	NaN	NaN
D05	I/R	Unk	β-actin	15.2972	15.1082	0.68006	4.50125	NaN	NaN	NaN
D06	I/R	Unk	Cd206	25.7609	25.0331	0.732369	2.9256	NaN	NaN	NaN
D08	I/R	Unk	Abca1	22.063	21.9345	1.2274	5.59572	NaN	NaN	NaN
D09	EA	Unk	β-actin	13.827	14.4721	0.616707	4.26135	NaN	NaN	NaN
D12	EA	Unk	Abca1	20.713	21.4653	0.524517	2.44355	NaN	NaN	NaN
E01	Sham	Unk	β-actin	14.0235	14.8487	0.612398	4.12425	NaN	NaN	NaN
E02	Sham	Unk	Cd206	23.6016	24.0652	0.463187	1.92471	NaN	NaN	NaN
E03	Sham	Unk	Iba1	22.187	22.1186	0.251446	1.13681	NaN	NaN	NaN
E04	Sham	Unk	Abca1	20.6047	20.9934	0.822212	3.91652	NaN	NaN	NaN
E05	I/R	Unk	β-actin	14.138	15.1082	0.68006	4.50125	NaN	NaN	NaN
E07	I/R	Unk	Iba1	21.8308	21.6799	0.667588	3.0793	NaN	NaN	NaN
E09	EA	Unk	β-actin	13.9568	14.4721	0.616707	4.26135	NaN	NaN	NaN
F01	Sham	Unk	β-actin	13.9997	14.8487	0.612398	4.12425	NaN	NaN	NaN
F02	Sham	Unk	Cd206	23.3283	24.0652	0.463187	1.92471	NaN	NaN	NaN
F03	Sham	Unk	Iba1	22.3242	22.1186	0.251446	1.13681	NaN	NaN	NaN
F04	Sham	Unk	Abca1	20.2432	20.9934	0.822212	3.91652	NaN	NaN	NaN
F05	I/R	Unk	β-actin	15.4489	15.1082	0.68006	4.50125	NaN	NaN	NaN
F06	I/R	Unk	Cd206	24.3054	25.0331	0.732369	2.9256	NaN	NaN	NaN
F07	I/R	Unk	Iba1	22.0572	21.6799	0.667588	3.0793	NaN	NaN	NaN
F08	I/R	Unk	Abca1	22.2246	21.9345	1.2274	5.59572	NaN	NaN	NaN
F09	EA	Unk	β-actin	14.0109	14.4721	0.616707	4.26135	NaN	NaN	NaN
F10	EA	Unk	Cd206	23.2436	23.2436	NaN	NaN	NaN	NaN	NaN
G01	Sham	Unk	NeuN	19.1411	19.277	0.247172	1.28221	NaN	NaN	NaN
G02	Sham	Unk	NeuN	18.9921	19.277	0.247172	1.28221	NaN	NaN	NaN
G04	Sham	Unk	NeuN	19.322	19.277	0.247172	1.28221	NaN	NaN	NaN
G06	I/R	Unk	NeuN	19.5273	19.7101	0.183971	0.933384	NaN	NaN	NaN
G10	EA	Unk	NeuN	18.8232	18.9143	0.538721	2.84822	NaN	NaN	NaN
G11	EA	Unk	NeuN	19.6122	18.9143	0.538721	2.84822	NaN	NaN	NaN
H02	Sham	Unk	NeuN	19.6528	19.277	0.247172	1.28221	NaN	NaN	NaN
H08	I/R	Unk	NeuN	19.8929	19.7101	0.183971	0.933384	NaN	NaN	NaN
H10	EA	Unk	NeuN	18.3077	18.9143	0.538721	2.84822	NaN	NaN	NaN
	The amplification curve of RT-qPCR Raw Data 1									The melting curve of RT-qPCR Raw Data 1
