# Supplementary material for: Electroacupuncture reduces inflammatory damage following cerebral ischemia–reperfusion by enhancing ABCA1-mediated efferocytosis in M2 microglia
Source: Mol Brain. 2024 Sep 2;17:61. doi: 10.1186/s13041-024-01135-0 (PMC11367741; doi:10.1186/s13041-024-01135-0)
Supplement: Supplementary file 8 — Supplementary Material 8. [file 13041_2024_1135_MOESM8_ESM.xls]

## Sheet: Sheet1
孔号	样品名称	样品类型	基因	Cq	Cq平均值	Cq标准偏差	CV	初始浓度	浓度平均值	浓度平均值的标准偏差
A01	Sham	Unk	β-actin	15.8115	14.7047	0.728795	4.95622	NaN	NaN	NaN
A04	Sham	Unk	Abca1	22.2488	22.1029	0.103596	0.468696	NaN	NaN	NaN
A05	I/R	Unk	β-actin	16.451	15.2976	0.67606	4.41939	NaN	NaN	NaN
A06	I/R	Unk	Cd206	26.26	25.2199	0.909243	3.60527	NaN	NaN	NaN
A07	I/R	Unk	Iba1	22.2126	21.4985	0.718688	3.34297	NaN	NaN	NaN
A09	EA	Unk	β-actin	15.037	14.6791	0.659571	4.49327	NaN	NaN	NaN
A10	EA	Unk	Cd206	23.7077	23.9082	0.574616	2.40342	NaN	NaN	NaN
A11	EA	Unk	Iba1	23.891	23.7225	0.317539	1.33856	NaN	NaN	NaN
A12	EA	Unk	Abca1	21.2215	21.1538	0.701176	3.31466	NaN	NaN	NaN
B01	Sham	Unk	β-actin	14.3066	14.7047	0.728795	4.95622	NaN	NaN	NaN
B05	I/R	Unk	β-actin	15.78	15.2976	0.67606	4.41939	NaN	NaN	NaN
B06	I/R	Unk	Cd206	25.9816	25.2199	0.909243	3.60527	NaN	NaN	NaN
B08	I/R	Unk	Abca1	22.2308	21.6844	0.574223	2.64809	NaN	NaN	NaN
B09	EA	Unk	β-actin	15.5031	14.6791	0.659571	4.49327	NaN	NaN	NaN
B10	EA	Unk	Cd206	24.6527	23.9082	0.574616	2.40342	NaN	NaN	NaN
B11	EA	Unk	Iba1	23.9969	23.7225	0.317539	1.33856	NaN	NaN	NaN
B12	EA	Unk	Abca1	22.1225	21.1538	0.701176	3.31466	NaN	NaN	NaN
C01	Sham	Unk	β-actin	14.1285	14.7047	0.728795	4.95622	NaN	NaN	NaN
C03	Sham	Unk	Iba1	21.708	21.708	NaN	NaN	NaN	NaN	NaN
C05	I/R	Unk	β-actin	14.5416	15.2976	0.67606	4.41939	NaN	NaN	NaN
C06	I/R	Unk	Cd206	24.3368	25.2199	0.909243	3.60527	NaN	NaN	NaN
C08	I/R	Unk	Abca1	21.1785	21.6844	0.574223	2.64809	NaN	NaN	NaN
C09	EA	Unk	β-actin	14.4832	14.6791	0.659571	4.49327	NaN	NaN	NaN
C12	EA	Unk	Abca1	20.1487	21.1538	0.701176	3.31466	NaN	NaN	NaN
D01	Sham	Unk	β-actin	13.7421	14.7047	0.728795	4.95622	NaN	NaN	NaN
D05	I/R	Unk	β-actin	15.3855	15.2976	0.67606	4.41939	NaN	NaN	NaN
D06	I/R	Unk	Cd206	24.301	25.2199	0.909243	3.60527	NaN	NaN	NaN
D08	I/R	Unk	Abca1	22.2788	21.6844	0.574223	2.64809	NaN	NaN	NaN
D09	EA	Unk	β-actin	15.3039	14.6791	0.659571	4.49327	NaN	NaN	NaN
D10	EA	Unk	Cd206	24.1701	23.9082	0.574616	2.40342	NaN	NaN	NaN
D12	EA	Unk	Abca1	21.1224	21.1538	0.701176	3.31466	NaN	NaN	NaN
E01	Sham	Unk	β-actin	14.8136	14.7047	0.728795	4.95622	NaN	NaN	NaN
E04	Sham	Unk	Abca1	22.034	22.1029	0.103596	0.468696	NaN	NaN	NaN
E05	I/R	Unk	β-actin	15.0592	15.2976	0.67606	4.41939	NaN	NaN	NaN
E07	I/R	Unk	Iba1	20.7843	21.4985	0.718688	3.34297	NaN	NaN	NaN
E09	EA	Unk	β-actin	14.0557	14.6791	0.659571	4.49327	NaN	NaN	NaN
E10	EA	Unk	Cd206	23.1024	23.9082	0.574616	2.40342	NaN	NaN	NaN
E11	EA	Unk	Iba1	23.2795	23.7225	0.317539	1.33856	NaN	NaN	NaN
F01	Sham	Unk	β-actin	15.4256	14.7047	0.728795	4.95622	NaN	NaN	NaN
F04	Sham	Unk	Abca1	22.0261	22.1029	0.103596	0.468696	NaN	NaN	NaN
F05	I/R	Unk	β-actin	14.5684	15.2976	0.67606	4.41939	NaN	NaN	NaN
F08	I/R	Unk	Abca1	21.0496	21.6844	0.574223	2.64809	NaN	NaN	NaN
F09	EA	Unk	β-actin	13.6918	14.6791	0.659571	4.49327	NaN	NaN	NaN
G08	I/R	Unk	NeuN	19.263	19.5901	0.209489	1.06936	NaN	NaN	NaN
G10	EA	Unk	NeuN	18.6442	18.997	0.279588	1.47175	NaN	NaN	NaN
G12	EA	Unk	NeuN	19.0219	18.997	0.279588	1.47175	NaN	NaN	NaN
H03	Sham	Unk	NeuN	18.9736	19.3735	0.402348	2.0768	NaN	NaN	NaN
H04	Sham	Unk	NeuN	19.7733	19.3735	0.402348	2.0768	NaN	NaN	NaN
H06	I/R	Unk	NeuN	19.8348	19.5901	0.209489	1.06936	NaN	NaN	NaN
H07	I/R	Unk	NeuN	19.5857	19.5901	0.209489	1.06936	NaN	NaN	NaN
H08	I/R	Unk	NeuN	19.6768	19.5901	0.209489	1.06936	NaN	NaN	NaN
H10	EA	Unk	NeuN	19.3248	18.997	0.279588	1.47175	NaN	NaN	NaN
	The amplification curve of RT-qPCR Raw Data 2										The melting curve of RT-qPCR Raw Data 2
