# Supplementary material for: Electroacupuncture reduces inflammatory damage following cerebral ischemia–reperfusion by enhancing ABCA1-mediated efferocytosis in M2 microglia
Source: Mol Brain. 2024 Sep 2;17:61. doi: 10.1186/s13041-024-01135-0 (PMC11367741; doi:10.1186/s13041-024-01135-0)
Supplement: Supplementary file 9 — Supplementary Material 9. [file 13041_2024_1135_MOESM9_ESM.xlsx]

## Sheet: NeuN
	Cq(target gene)	Cq(reference gene)	△Cq(Cq(target gene)-Cq (reference gene))	Cq values of the mean of the reference genes	△△Cq（△Cq-E3）	2-△△Cq
	NeuN	β-actin
Sham	19.1411	15.44	3.7011	4.09108	-0.389978	1.31037
	18.9921	15.0092	3.98287		-0.108208	1.07789
	19.322	15.1718	4.15017		0.0590917	0.959868
	19.6528	15.4481	4.20465		0.113572	0.924297
	18.9736	14.8136	4.16		0.0689217	0.95335
	19.7733	15.4256	4.34768		0.256602	0.837057
I/R	19.5273	15.0203	4.50694		0.415862	0.749572
	19.8929	15.4489	4.44404		0.352962	0.782975
	19.263	14.5416	4.72134		0.630262	0.646059
	19.8348	15.3855	4.44926		0.358182	0.780147
	19.5857	15.0592	4.52648		0.435402	0.739488
	19.6768	14.5684	5.10849		1.01741	0.494002
EA	18.8232	15.0123	3.81085		-0.280228	1.21439
	19.6122	15.5136	4.09863		0.00755167	0.994779
	18.3077	13.827	4.48063		0.389552	0.763367
	18.6442	15.037	3.60718		-0.483898	1.39852
	19.0219	14.4832	4.53875		0.447672	0.733225
	19.3248	15.3039	4.02088		-0.0701983	1.04986

## Sheet: Iba1
	Cq(target gene)	Cq(reference gene)	△Cq(Cq(target gene)-Cq (reference gene))	Cq values of the mean of the reference genes	△△Cq（△Cq-E3）	2-△△Cq
	Iba1	β-actin
Sham	22.3032	15.44	6.86323	7.3482	-0.484968	1.39956
	21.636	15.1718	6.46416		-0.884038	1.84553
	22.1424	15.4481	6.69425		-0.653948	1.57347
	22.187	14.0235	8.1635		0.815302	0.56829
	22.3242	13.9997	8.32451		0.976312	0.508278
	21.708	14.1285	7.57954		0.231342	0.851842
I/R	22.2126	16.451	5.76164		-1.58656	3.00332
	20.7843	15.0592	5.72509		-1.62311	3.08038
	22.2722	16.2451	6.02705		-1.32115	2.49865
	21.8308	14.138	7.69276		0.344562	0.787547
	20.5593	15.0203	5.53902		-1.80918	3.50443
	22.0572	15.4489	6.60833		-0.739868	1.67002
EA	23.6401	15.0123	8.62784		1.27964	0.411898
	23.7234	15.5136	8.20982		0.861622	0.550334
	23.023	14.5119	8.51117		1.16297	0.446592
	23.891	15.037	8.85394		1.50574	0.352149
	23.9969	15.5031	8.49381		1.14561	0.451998
	23.2795	14.0557	9.22375		1.87555	0.272523

## Sheet: Abca1
	Cq(target gene)	Cq(reference gene)	△Cq(Cq(target gene)-Cq (reference gene))	Cq values of the mean of the reference genes	△△Cq（△Cq-E3）	2-△△Cq
	Abac1	β-actin
Sham	22.1324	15.44	6.69241	6.78331	-0.0908967	1.06503
	22.1788	15.1718	7.00697		0.223663	0.856388
	22.1904	15.4481	6.74233		-0.0409767	1.02881
	22.2488	15.8115	6.43731		-0.345997	1.27103
	22.034	14.8136	7.22033		0.437023	0.738657
	22.0261	15.4256	6.60049		-0.182817	1.1351
I/R	21.0496	14.5684	6.48125		-0.302057	1.2329
	22.063	15.2972	6.76577		-0.0175367	1.01223
	22.2246	15.4489	6.7757		-0.00760667	1.00529
	22.2308	15.78	6.45079		-0.332517	1.25921
	21.1785	14.5416	6.63691		-0.146397	1.1068
	22.2788	15.3855	6.89322		0.109913	0.926644
EA	21.2683	15.0123	6.25603		-0.527277	1.44121
	22.078	15.5136	6.56444		-0.218867	1.16382
	21.2215	15.037	6.18452		-0.598787	1.51444
	22.1225	15.5031	6.61944		-0.163867	1.12029
	20.1487	14.4832	5.66549		-1.11782	2.17018
	21.1224	15.3039	5.81847		-0.964837	1.95184

## Sheet: Cd206
	Cq(target gene)	Cq(reference gene)	△Cq(Cq(target gene)-Cq (reference gene))	Cq values of the mean of the reference genes	△△Cq（△Cq-E3）	2-△△Cq
	Cd206	β-actin
Sham	24.5849	15.44	9.1449	9.21653	-0.0716267	1.0509
	24.0361	15.0092	9.02687		-0.189657	1.14049
	24.4398	15.1718	9.26801		0.0514833	0.964944
	24.4008	15.4481	8.9527		-0.263827	1.20066
	23.6016	14.0235	9.57816		0.361633	0.778283
	23.3283	13.9997	9.32852		0.111993	0.925309
I/R	25.7609	15.2972	10.4637		1.24716	0.421276
	24.3054	15.4489	8.85648		-0.360047	1.28347
	26.26	16.451	9.80899		0.592463	0.66321
	25.9816	15.78	10.2016		0.985033	0.505214
	24.3368	14.5416	9.79519		0.578663	0.669584
	24.301	15.3855	8.91541		-0.301117	1.2321
EA	23.2436	14.0109	9.23272		0.0161933	0.988838
	23.7077	15.037	8.6707		-0.545827	1.45986
	24.6527	15.5031	9.14963		-0.0668967	1.04746
	23.9185	15.0123	8.90624		-0.310287	1.23995
	24.1701	15.3039	8.86616		-0.350367	1.27488
	23.1024	14.0557	9.04667		-0.169857	1.12495
