# Supplementary material for: Electroacupuncture reduces inflammatory damage following cerebral ischemia–reperfusion by enhancing ABCA1-mediated efferocytosis in M2 microglia
Source: Mol Brain. 2024 Sep 2;17:61. doi: 10.1186/s13041-024-01135-0 (PMC11367741; doi:10.1186/s13041-024-01135-0)
Supplement: Supplementary file 11 — Supplementary Material 11. [file 13041_2024_1135_MOESM11_ESM.xlsx]

## Sheet: quantification of IF images
	Sham	I/R	EA
The number of NeuN-positive cells	52	20	51
	50	29	53
	48	31	46
The number of Iba1-positive cells	5	48	22
	4	36	28
	2	40	29
The number of Iba1-CD206 double-positive cells relative to the number of Iba1-positive cells	1	0.3333	0.8636
	1	0.4167	0.7857
	0.5	0.275	0.7241
The number of Abca1-NeuN-CD206 triple-positive cells	3	8	20
	2	11	23
	4	12	39
